# Supplementary material for: Machine learning to predict futile recanalization of large vessel occlusion before and after endovascular thrombectomy
Source: Front Neurol. 2022 Aug 19;13:909403. doi: 10.3389/fneur.2022.909403 (PMC9437637; doi:10.3389/fneur.2022.909403)
Supplement: Supplementary file 1 [file Table_1.XLSX]

## Sheet: Sheet1
gender	age	BMI	premRS	NIHSS	hypertension	DM	dislipidemia	CHD	AF	Previous ischemic stroke/TIA	Previous hemorrhagic stroke	Drinking	Smoking	TOAST	Vascular occlusion site	ASPECTS	Side of occlusion	Previous antiplatelet	Previous anticoagulation	Previous statin	Intravenous thrombolysis	Number of passages,	OTE	OTI_MRI	OTG	OTR	GTR	大于6h	大于8h	SBP_SD	SBP_CV	DBP_SD	DBP_CV	Brain edema,	NIHSS_24h	SBP	DBP	INR	FBG	education	术后_TICI	mRS_90	mRS_90_A
*	60~70	23.4375	0	10	1	0	0	0	0	0	0	0	0	2	1	4	2	1	0	0	0	2	39	50	162	310	148	0	0	12.3491	0.108325	6.30079	0.0910519	0	10	130	80	1.06	4.56	1	1	1	0
*	70~80	27.0416	1	15	1	0	0	1	1	0	0	2	2	2	1	7	1	0	0	0	0	1	230	272	315	375	60	0	0	4.60435	0.0327013	3.78153	0.040401	0	8	148	99	1	7.12	1	1	4	1
*	60~70	27.4238	0	16	0	0	0	0	0	0	0	0	0	1	1	9	2	0	0	0	0	2	298	322	346	399	53	0	0	7.98123	0.0642611	3.84708	0.0515694	0	2	108	72	1.06	4.35	0	1	1	0
*	70~80	26.4737	0	17	1	0	1	1	1	0	0	0	0	2	1	3	2	1	0	0	1	3	65	140	175	200	25	0	0	5.11859	0.0354965	4.219	0.0461598	0	17	160	100	1.08	7.08	2	1	5	1
*	60~70	21.0077	0	7	1	0	0	0	0	0	0	2	2	1	1	8	1	0	0	0	0	1	290	375	410	449	39	1	0	4.43847	0.0338298	2.28035	0.0259721	0	2	138	84	0.98	5.03	3	0	1	0
*	60~70	23.8751	0	11	1	1	0	0	0	1	0	0	2	1	1	9	2	1	0	1	1	1	65	87	135	180	45	0	0	5.72713	0.0428677	5.50454	0.0718609	0	3	131	77	1.03	7.09	1	1	1	0
*	50~60	22.5827	0	13	1	0	0	0	0	0	0	0	0	2	0	6	1	0	1	0	0	1	145	169	201	275	74	0	0	11.649	0.0969138	5.78792	0.0761568	0	12	103	64	1.56	6.95	1	0	4	1
*	70~80	23.3067	0	11	1	0	0	1	0	1	0	0	0	1	1	6	1	1	0	0	0	1	91	123	166	236	70	0	0	9.03881	0.0733669	4.14729	0.0590782	0	7	113	96	1	6.75	0	1	3	1
*	40~50	23.6713	0	11	0	0	0	0	0	0	0	0	2	2	1	7	1	0	0	0	1	1	100	225	280	330	50	0	0	11.8884	0.098251	14.7958	0.175618	0	7	107	90	1.02	5.84	1	1	3	1
*	60~70	21.9713	0	14	1	0	0	1	0	0	0	2	1	2	1	2	1	0	0	0	1	1	30	68	108	160	52	0	0	18.9882	0.142983	12.0012	0.149573	0	6	101	61	0.94	5.06	0	0	1	0
*	50~60	24.7843	0	17	1	0	0	0	1	0	0	2	0	2	1	6	1	1	0	0	1	1	30	97	141	184	43	0	0	23.5729	0.18281	22.4726	0.300215	0	2	123	93	0.94	6.35	1	0	1	0
*	80~90	25.3906	2	19	1	1	0	1	1	1	1	0	0	2	1	4	1	0	0	0	0	2	30	50	121	190	69	0	0	6.78233	0.0487937	5.35724	0.0671333	0	19	147	59	0.99	13.3	0	0	5	1
*	60~70	23.3887	0	18	1	0	0	0	0	0	0	0	0	1	1	6	2	0	0	0	0	2	245	300	350	379	29	0	0	10.7703	0.0822163	7.51665	0.0939581	0	16	149	92	0.93	6.84	2	1	4	1
*	50~60	22.0386	0	7	0	0	0	0	0	0	0	2	2	2	1	8	1	0	0	0	1	2	30	100	145	200	55	0	0	16.8731	0.130596	11.1937	0.134218	0	0	106	73	0.95	5.68	1	0	1	0
*	70~80	28.7317	0	11	1	0	0	0	1	0	0	2	1	2	0	7	1	0	0	1	0	4	140	180	219	290	71	0	0	11.7558	0.0869516	12.3612	0.146114	0	2	150	90	1.5	5.01	0	1	2	0
*	40~50	19.0311	0	5	1	1	1	0	0	0	0	0	2	1	0	8	2	0	0	0	0	2	220	230	270	360	90	0	0	5.89915	0.0423182	6.38749	0.0764054	0	4	128	82	1.03	3.74	1	1	1	0
*	70~80	44.3527	0	6	1	1	0	0	0	0	0	0	0	1	1	7	3	0	0	0	0	3	49	130	240	344	104	0	0	15.225	0.101095	4.20714	0.0602742	0	17	130	80	0.81	18.63	2	0	4	1
*	80~90	22.3549	2	21	1	1	0	0	0	0	0	0	0	1	1	6	2	0	0	0	0	2	40	160	190	242	52	0	0	12.2188	0.0937027	5.94138	0.0853647	0	22	146	74	0.98	8.23	2	1	5	1
*	70~80	21.0938	0	13	0	0	0	0	0	0	0	2	0	5	1	9	2	0	0	0	0	3	100	155	213	348	135	0	0	4.50555	0.0342888	4.39318	0.067174	0	15	137	70	0.93	7.62	0	0	4	1
*	60~70	26.5731	2	21	1	0	1	1	0	0	0	0	0	2	0	9	2	0	0	0	0	4	60	95	173	280	107	0	0	22.665	0.170157	17.3695	0.207273	1	31	130	93	0.97	7.59	3	1	4	1
*	70~80	26.7094	0	18	1	0	1	0	0	0	0	0	0	1	1	8	2	0	0	0	0	1	60	157	231	285	54	0	0	4.39318	0.0324459	6.91375	0.0902579	0	5	106	60	0.9	6.55	0	1	2	0
*	70~80	25.3906	0	5	0	0	1	1	1	0	0	0	0	2	1	9	1	0	0	0	1	1	175	217	245	295	50	0	0	8.75785	0.0677852	5.63915	0.0736181	0	0	162	86	1	4.77	0	1	1	0
*	80~90	27.6817	0	12	1	0	0	0	1	1	0	1	0	2	2	9	1	0	1	0	1	2	45	70	145	215	70	0	0	5.77062	0.0429361	7.51665	0.0916664	0	20	166	102	1.08	8.33	3	0	5	1
*	80~90	19.5918	2	30	1	1	0	0	1	0	0	1	1	2	0	9	1	0	0	0	0	1	80	100	173	249	76	0	0	4.43847	0.0309949	1.92354	0.0241045	0	20	117	86	1.12	6.26	0	0	5	1
*	70~80	25.3515	0	19	1	1	0	1	1	0	0	0	1	2	0	9	2	1	0	1	1	1	30	102	148	195	47	0	0	6.61816	0.0485202	4.1833	0.0529532	0	20	114	74	1	15.17	0	1	2	0
*	70~80	20.7612	0	20	1	0	0	0	1	0	0	2	2	2	0	8	1	0	0	0	0	2	410	458	511	575	64	1	1	13.9032	0.109131	12.3976	0.150822	0	9	156	85	1.04	5.06	3	1	3	1
*	70~80	19.6283	0	2	0	0	0	0	1	0	0	0	0	5	0	9	2	0	0	0	1	2	165	250	287	330	43	0	0	13.1072	0.106046	7.84219	0.126487	0	2	159	78	1.13	6.4	0	1	1	0
*	60~70	21.2245	0	16	1	0	0	0	0	0	0	2	1	2	1	0	2	0	0	0	1	2	89	200	240	311	71	0	0	22.8648	0.167385	21.3026	0.220524	0	16	157	124	1.02	6.27	0	0	4	1
*	70~80	25.4694	0	8	1	0	0	1	1	1	0	0	1	1	0	8	1	0	0	0	1	1	180	250	278	330	52	0	0	15.7734	0.132997	3.11448	0.0463465	0	4	133	73	1.06	7.69	2	0	1	0
*	70~80	16.901	0	20	0	0	0	0	0	1	0	2	2	2	1	9	2	1	0	1	1	2	25	46	110	164	54	0	0	12.3572	0.0934734	7.19027	0.0874729	0	20	131	86	1.04	5.35	1	0	5	1
*	80~90	17.7778	0	19	0	0	0	1	1	1	0	0	0	2	1	5	2	0	0	0	0	3	600	650	675	775	100	1	1	7.98749	0.0630923	15.8745	0.184587	0	19	138	104	1.06	8.62	0	0	3	1
*	80~90	18.0785	1	36	1	0	0	0	1	1	0	2	2	2	0	8	1	0	1	0	1	1	40	55	105	215	110	0	0	2.23607	0.0176068	8.39643	0.102395	0	36	145	91	1.23	5.82	3	0	5	1
*	50~60	23.6614	0	11	1	0	1	0	0	0	0	2	2	1	0	9	2	0	0	0	1	1	70	178	225	285	60	0	0	18.5661	0.140439	9.31128	0.130776	0	9	151	80	0.99	4.62	3	0	0	0
*	70~80	20.7612	0	17	0	0	0	0	0	0	0	0	0	1	1	5	2	0	0	0	0	3	295	346	418	488	70	1	0	12.5579	0.097499	8.98888	0.116135	0	17	143	89	1.13	5.41	0	1	2	0
*	80~90	25.6369	0	19	1	1	0	0	0	1	0	0	0	2	1	9	2	0	0	0	0	1	205	302	363	413	50	1	0	7.72658	0.064281	4.52769	0.0580473	0	15	125	85	0.92	4.34	1	1	2	0
*	70~80	24.974	0	18	1	0	0	1	0	0	0	0	0	2	1	6	1	1	0	1	0	1	280	309	346	390	44	0	0	14.1951	0.114476	7.14143	0.0991865	0	15	157	99	1.01	7.23	0	1	4	1
*	50~60	22.0317	0	10	1	0	0	0	1	0	0	0	0	2	1	5	1	0	0	0	1	2	110	190	252	305	53	0	0	9.51315	0.0841872	13.6455	0.158301	0	4	120	93	0.98	4.84	2	1	1	0
*	80~90	24.7676	0	12	1	1	1	0	1	0	0	0	0	2	0	6	1	0	0	0	0	4	60	108	156	245	89	0	0	14.2583	0.112803	12.8647	0.178676	0	20	145	67	1.09	12.26	0	1	6	1
*	70~80	20.7612	0	15	1	0	0	0	0	0	0	0	0	2	2	5	1	0	0	0	1	1	115	176	228	328	100	0	0	18.1852	0.133518	4.97996	0.0627199	0	15	159	109	1.2	7.32	0	1	4	1
*	60~70	25.3906	0	19	0	0	0	0	0	1	0	0	0	2	2	9	2	1	0	1	0	3	565	595	635	670	35	1	1	11.5542	0.0947067	15.4661	0.209568	0	18	136	115	0.97	7.3	0	0	2	0
*	60~70	20.7612	0	10	0	0	0	0	0	0	0	2	2	1	0	7	1	0	0	0	1	2	145	222	277	359	82	0	0	6.34035	0.0483258	8.61974	0.112824	0	2	137	95	1.09	4.93	0	1	1	0
*	90~100	27.0416	2	16	1	0	0	1	0	0	0	0	0	2	0	4	2	0	0	0	0	4	30	125	157	258	101	0	0	7.63544	0.0580201	9.02774	0.110094	0	16	133	118	1.12	11.79	1	0	5	1
*	70~80	20.8117	0	13	1	1	0	0	0	0	0	0	0	1	1	10	2	0	0	0	1	2	60	164	200	286	86	0	0	5.72713	0.0445344	5.89915	0.0945377	0	13	142	61	0.87	12.32	0	0	4	1
*	50~60	25.9516	0	11	1	0	0	0	0	0	0	2	2	1	1	9	1	0	0	0	0	1	345	355	410	448	38	1	0	22.3383	0.163053	16.0219	0.18805	0	6	181	120	0.86	7.75	0	1	0	0
*	70~80	20.4294	0	8	1	1	0	1	0	0	0	0	0	1	1	9	2	0	0	0	0	5	90	145	204	320	116	0	0	9.47101	0.0735327	10.5024	0.137466	0	6	158	109	0.8	8.35	0	0	2	0
*	90~100	16.6493	0	14	1	0	0	1	1	0	0	1	0	2	1	9	3	1	0	0	0	3	100	125	330	370	40	0	0	34.8181	0.266601	19.98	0.269272	0	11	168	110	1.04	4.2	0	1	6	1
*	70~80	25.9516	0	11	1	0	0	0	0	0	0	2	1	2	1	5	2	0	0	0	0	1	315	365	425	510	85	1	0	9.44987	0.0778408	6.46529	0.0915764	0	9	125	76	0.87	6.47	0	1	1	0
*	70~80	21.847	0	28	1	0	0	0	0	0	0	0	1	2	1	0	3	0	0	0	1	3	115	140	215	325	110	0	0	10.3827	0.0801133	6.6106	0.0969296	0	18	117	59	1	6.35	3	1	4	1
*	60~70	23.8751	0	16	1	0	0	0	1	1	0	0	2	2	1	9	2	0	1	1	0	1	135	145	200	240	40	0	0	5.95819	0.0416656	5.84808	0.0681594	0	18	127	70	1.45	4.37	0	1	2	0
*	50~60	26.3656	0	6	1	0	0	0	0	1	0	2	2	1	1	7	3	0	0	0	1	1	135	220	465	565	100	1	0	20.3175	0.145541	10.0648	0.113598	0	7	163	101	0.9	6.45	1	1	0	0
*	80~90	23.4375	1	20	1	0	0	0	0	1	0	0	0	2	1	8	2	1	0	1	0	2	240	330	360	418	58	0	0	15.9217	0.120619	7.8867	0.101371	0	15	144	103	0.96	5.73	0	1	5	1
*	60~70	27.6817	0	12	1	0	1	0	0	0	0	0	2	1	1	4	2	0	0	0	1	3	115	180	260	335	75	0	0	6.40312	0.0460656	4.12311	0.0535468	0	12	146	88	1.21	6.28	3	0	2	0
*	70~80	20.7612	1	20	1	0	0	0	0	1	0	2	2	1	1	1	2	0	0	0	1	3	170	245	296	380	84	0	0	5.43139	0.0402325	5.31037	0.0679075	0	22	132	86	0.94	7.39	1	0	6	1
*	70~80	18.8268	0	18	1	0	0	0	0	0	0	0	0	2	0	7	2	0	0	0	0	4	400	430	464	555	91	1	0	6.49615	0.0514751	6.7082	0.0871195	0	18	130	73	0.86	5.46	3	0	5	1
*	70~80	23.3887	0	13	1	1	0	0	1	0	0	1	1	2	0	6	2	0	0	0	0	1	65	165	261	324	63	0	0	6.5192	0.0462355	9.23038	0.102332	0	13	186	100	0.91	7.04	1	0	6	1
*	50~60	22.4913	0	3	1	1	1	0	0	0	0	2	2	1	1	9	2	0	0	0	1	2	70	85	220	350	130	0	0	13.4164	0.0986501	5.47723	0.0652051	0	34	127	93	0.91	13.24	0	0	6	1
*	80~90	22.8571	2	8	1	0	0	1	0	1	0	0	0	2	1	9	1	0	0	0	1	4	95	127	197	227	30	0	0	30.0425	0.23534	2.26706	0.0487125	0	3	107	65	1.08	4.5	2	1	2	0
*	50~60	26.1224	0	9	1	0	0	0	0	0	0	0	0	1	1	3	2	0	0	0	0	4	735	769	817	890	73	1	1	4.219	0.0349835	5.06952	0.0619745	0	11	119	83	0.9	5.32	3	1	0	0
*	50~60	22.8571	0	10	0	0	0	0	0	0	0	2	0	1	0	6	1	0	0	0	0	2	655	685	778	855	77	1	1	5.84808	0.0513891	4.3359	0.0641405	0	8	117	67	0.9	6.08	2	1	0	0
*	50~60	35.4938	0	10	1	1	1	0	0	0	0	2	2	1	1	6	1	0	0	0	0	5	110	309	357	480	123	0	0	17.72	0.123916	5	0.0561798	0	4	202	113	0.87	6.87	3	0	0	0
*	90~100	24.6548	0	15	0	1	0	0	0	0	0	0	0	2	0	9	2	0	0	0	1	2	45	156	187	268	81	0	0	14.6048	0.111148	9.94987	0.125948	0	15	145	91	0.97	12.43	0	1	5	1
*	50~60	21.6296	0	11	1	1	1	0	0	0	0	2	2	1	0	6	1	0	0	0	0	2	390	439	490	607	117	1	1	15.0997	0.138529	7.66812	0.104186	0	12	92	70	0.9	20.43	1	1	4	1
*	70~80	23.4375	0	2	1	0	0	1	1	0	0	0	0	2	0	8	1	1	0	0	1	2	95	170	221	282	61	0	0	8.84873	0.0847579	7.14143	0.103499	0	2	103	77	1.11	3.95	2	1	2	0
*	60~70	27.8852	0	13	1	0	0	0	0	0	0	0	0	5	0	3	1	0	0	0	1	3	35	129	183	259	76	0	0	30.1255	0.20594	19.5975	0.251559	0	36	122	94	0.97	9.1	1	1	6	1
*	80~90	23.939	1	34	1	0	0	1	0	0	0	0	0	2	1	9	2	0	0	0	1	2	105	116	185	235	50	0	0	16.5439	0.121468	6.68581	0.0854962	0	23	128	71	1.07	7.63	1	1	4	1
*	50~60	27.6817	0	14	1	0	0	1	0	0	0	0	2	1	0	8	1	0	0	0	1	2	105	215	243	325	82	0	0	11.5195	0.0867436	8.66025	0.108253	0	18	130	75	1.27	6.26	2	0	3	1
*	90~100	21.7738	0	30	1	0	0	0	0	0	0	0	0	2	0	9	1	0	0	0	0	3	35	45	145	225	80	0	0	6.97854	0.0582516	11.0136	0.160549	0	25	145	78	1.02	6.35	0	1	4	1
*	50~60	21.2306	0	13	0	1	1	0	0	0	0	0	0	5	1	8	1	0	0	0	0	3	315	375	407	460	53	1	0	5.35724	0.0504448	13.7732	0.206185	0	13	137	76	0.99	8	1	1	3	1
*	70~80	21.3675	0	21	1	0	0	0	0	0	0	0	0	5	0	9	2	0	0	0	1	3	90	105	155	220	65	0	0	28.1304	0.216731	7.22155	0.136744	0	42	107	60	1.04	8.69	0	1	6	1
*	60~70	25.9516	0	7	1	0	0	0	0	1	0	2	2	4	0	4	2	0	0	0	0	1	685	728	769	855	86	1	1	10.1637	0.0851228	11.8533	0.153939	0	3	159	86	0.98	5.99	2	1	0	0
*	70~80	22.5922	0	18	1	0	0	0	1	1	0	0	0	2	0	10	2	1	0	1	1	1	130	203	247	315	68	0	0	9.08295	0.0756913	12.478	0.186796	0	3	171	85	1.03	3.88239	0	1	0	0
*	70~80	27.3438	0	11	1	0	1	0	0	1	0	0	0	1	1	7	1	0	0	0	0	3	255	321	374	426	52	1	0	9.56556	0.0678409	10.4163	0.118367	0	9	152	97	1.08	8.68	0	1	3	1
*	70~80	23.8751	0	8	1	0	1	0	0	0	0	0	0	5	0	6	2	0	0	0	0	1	540	626	683	788	105	1	1	9.70148	0.0692307	0.719099	0.00232212	0	25	137	82	1.03	7.16	0	1	6	1
*	60~70	20.202	2	33	1	1	0	0	1	0	0	0	0	5	1	9	1	0	0	0	0	1	0	76	251	308	57	0	0	19.3293	0.136206	18.1606	0.219659	0	42	110	66	1.88	6.97	0	1	6	1
*	80~90	27.0552	0	4	1	0	0	0	1	0	0	0	0	2	1	9	2	1	0	0	1	1	60	117	155	190	35	0	0	6.84105	0.0504502	3.03315	0.0373541	0	25	195	113	1.02	10.5	0	0	4	1
*	60~70	26.1224	0	6	1	0	1	0	0	0	0	2	2	1	2	7	1	0	0	0	1	1	155	242	321	385	64	0	0	4.3589	0.0327737	6.9857	0.0866712	0	3	149	100	1.04	5.25	1	1	0	0
*	80~90	20.4491	0	15	0	0	0	0	1	0	0	0	0	2	1	9	2	0	0	0	1	1	45	62	113	158	45	0	0	7.31437	0.0554119	4.77493	0.0624991	0	5	136	88	1.1	5.17	0	1	3	1
*	80~90	17.5781	2	36	1	0	0	0	0	1	0	0	0	2	0	3	3	0	0	0	0	1	200	214	287	355	68	0	0	20.204	0.157597	11.2161	0.146424	0	34	153	71	1.57	3.91	0	0	6	1
*	70~80	23.1206	0	14	1	0	0	0	1	0	0	2	2	2	2	9	1	1	0	0	0	1	270	292	354	410	56	0	0	6.32456	0.0451754	4.14729	0.0537214	0	12	166	94	0.94	6.62	1	1	2	0
*	80~90	20.7612	0	14	1	0	1	0	0	0	0	2	1	1	2	9	2	0	0	0	1	1	203	213	280	353	73	0	0	11.9248	0.0918703	3.89872	0.0501121	0	14	174	99	0.95	6.62	0	1	6	1
*	70~80	24.0882	0	15	1	0	1	0	0	0	0	0	2	2	0	4	2	0	1	0	0	2	60	130	186	260	74	0	0	7.32803	0.0542014	4.27785	0.0559928	0	12	138	70	0.93	6.65	2	0	4	1
*	70~80	21.875	0	24	1	1	1	1	0	0	0	0	0	5	1	9	1	0	0	0	0	5	60	50	140	350	210	0	0	3.31662	0.026747	5.45894	0.0714521	0	16	133	91	1.05	5.73	1	0	5	1
*	60~70	28.7317	0	6	1	0	0	0	0	0	0	0	2	1	1	9	1	0	0	0	0	1	420	460	480	540	60	1	0	9.28978	0.0729182	4.3359	0.0598881	0	2	159	96	0.97	5.74	0	1	1	0
*	70~80	19.9594	0	16	1	1	0	1	1	0	0	0	0	2	2	9	2	0	0	0	1	1	195	250	314	375	61	0	0	8.35464	0.0640693	5.02991	0.0665332	0	16	139	76	0.99	5.37	0	1	4	1
*	70~80	19.4674	0	18	1	0	0	0	0	1	0	1	1	2	0	9	2	0	0	0	1	2	40	120	160	240	80	0	0	5.26308	0.0446781	0.83666	0.0104322	0	14	146	71	1.01	5.17	3	0	2	0
*	50~60	24.2215	0	6	0	0	0	0	0	0	0	2	2	2	1	7	1	0	0	0	0	1	35	85	141	212	71	0	0	2.96648	0.0244356	3.19374	0.0430424	0	4	116	67	1.34	5.09	0	0	1	0
*	70~80	24.8302	1	16	1	0	0	1	1	1	0	0	0	2	0	6	3	1	0	1	0	3	30	90	130	234	104	0	0	3.28634	0.0251634	2.16795	0.0288291	0	16	130	80	1.07	4.13	0	0	5	1
*	60~70	17.5781	0	6	0	0	0	0	1	0	0	0	0	2	1	9	1	0	1	0	0	1	90	107	218	262	44	0	0	8.33701	0.0707713	10.2198	0.135995	0	0	95	68	2.04	5.09	0	1	6	1
*	80~90	19.1406	0	12	1	0	0	1	1	0	0	0	0	2	1	8	2	1	0	0	0	1	175	300	444	480	36	1	0	8.12404	0.0644765	2.60768	0.0328423	0	5	130	80	0.95	5.18	3	0	1	0
*	80~90	22.8624	0	22	1	1	0	0	1	0	0	0	0	2	1	9	2	0	0	0	0	2	135	143	194	247	53	0	0	5.09902	0.0386289	1.67332	0.0215634	0	20	157	126	0.99	6.01	0	0	5	1
*	60~70	19.5312	0	13	1	0	0	0	0	0	0	0	0	5	1	5	1	0	0	0	0	3	60	140	193	270	77	0	0	3.04959	0.0215367	2	0.0243902	0	13	123	78	1.07	4.79	0	1	6	1
*	60~70	31.2175	0	21	1	1	0	0	0	0	0	0	0	1	1	9	1	0	0	0	0	3	525	565	607	654	47	1	1	3.36155	0.0240799	4.20714	0.0508108	0	20	150	79	0.93	5.39	0	1	4	1
*	70~80	19.5312	0	26	1	0	0	0	1	0	0	0	0	2	0	9	2	1	0	0	0	3	300	320	350	470	120	0	0	17.3436	0.140548	6.80441	0.0902442	0	26	116	69	0.88	4.89	0	1	3	1
*	70~80	27.3438	0	21	1	1	0	0	1	0	0	0	1	2	1	8	1	0	0	0	0	2	60	137	195	250	55	0	0	10.2225	0.0757224	9.09395	0.143892	0	16	148	53	1.04066	8.41	0	1	0	0
*	70~80	20.0288	0	20	1	0	0	0	0	0	0	1	1	2	0	9	1	0	0	0	1	3	180	190	258	348	90	0	0	10.2372	0.0698307	11.0589	0.0992723	0	36	154	121	0.97	10.06	0	0	6	1
*	80~90	23.03	0	26	1	0	1	0	0	0	0	1	2	2	1	7	1	0	0	0	0	2	140	243	284	322	38	0	0	20.511	0.149497	14.7241	0.192724	0	13	166	106	1	8.03	3	1	6	1
*	60~70	25.9516	2	18	1	0	0	1	1	1	0	1	1	1	0	9	1	1	0	1	1	1	125	130	218	273	55	0	0	5.94138	0.0428671	4.94975	0.061108	0	16	133	91	1.04	3.54	0	1	4	1
*	60~70	24.974	0	6	0	0	0	0	0	0	0	0	0	4	1	9	1	0	0	0	1	3	110	248	300	375	75	0	0	1.14018	0.00816745	1.92354	0.0219082	0	3	135	82	0.88	5.83	0	1	6	1
*	50~60	20.0474	0	6	1	0	0	0	0	0	0	2	2	1	1	9	2	0	0	0	0	3	180	240	268	380	112	0	0	7.4027	0.0554925	2.07364	0.0277968	0	6	128	81	0.97	4.2	0	1	0	0
*	80~90	27.0552	2	16	1	1	0	1	0	0	0	0	0	2	1	9	1	0	0	0	0	1	45	130	215	272	57	0	0	11.4018	0.0883857	8.94427	0.120869	0	3	150	75	0.87	5.02	1	1	2	0
*	70~80	20.7612	0	11	0	0	0	0	1	0	0	2	2	2	1	9	1	0	0	0	0	3	255	268	415	511	96	1	0	10.139	0.0815035	12.4378	0.169916	0	11	112	60	1.03	5.71	0	0	3	1
*	80~90	26.0375	0	16	1	0	0	0	1	0	0	0	0	2	1	4	2	0	0	0	0	3	275	280	350	455	105	0	0	17.2424	0.147876	3.27109	0.04727	0	16	148	98	1.02	6.98	0	0	5	1
*	80~90	17.5781	0	16	1	0	0	0	0	0	0	2	0	2	1	9	2	0	0	0	1	1	185	262	340	425	85	0	0	12.9112	0.0979608	20.1618	0.292201	0	16	172	101	0.96	5.4	0	0	4	1
*	70~80	22.0386	0	17	0	0	0	1	0	0	0	0	1	2	1	6	3	1	0	0	0	1	40	15	102	148	46	0	0	4.3359	0.0359527	2.23607	0.0324068	0	16	132	65	0.96	4.71	0	1	2	0
*	60~70	21.7738	0	18	1	1	1	0	0	1	0	1	1	1	0	9	2	0	1	1	0	2	265	355	406	481	75	1	0	5.26308	0.0392182	7.66159	0.104667	0	15	114	59	0.91	5.19	0	1	2	0
*	50~60	26.1224	0	16	0	1	1	0	1	1	0	0	0	2	1	7	2	0	0	0	1	1	150	160	216	259	43	0	0	4.72229	0.0348251	3.42053	0.0494296	0	35	115	86	0.87	12.26	0	1	6	1
*	50~60	28.4005	0	18	1	0	0	0	0	0	0	1	2	1	0	5	2	0	0	0	0	1	760	862	891	958	67	1	1	6.1887	0.0443317	4.66905	0.0682609	0	17	145	91	0.95	6.66	2	1	3	1
*	50~60	27.0416	0	14	1	1	0	0	1	0	0	2	0	2	1	5	1	0	0	0	1	3	105	115	172	254	82	0	0	3.27109	0.026551	3.64692	0.0458155	0	6	112	79	1.15	4.6	0	0	0	0
*	80~90	20.0692	0	19	1	0	0	0	0	0	0	0	0	2	1	3	1	0	0	0	0	4	575	593	650	725	75	1	1	6.8775	0.0478935	3.53553	0.0441942	0	14	127	75	1.04	7.61	0	0	4	1
*	70~80	21.4844	0	17	1	1	1	0	0	1	0	0	0	2	0	9	1	1	0	0	0	3	170	180	231	333	102	0	0	4.76445	0.0333645	5.4037	0.0752605	0	17	208	112	1.01	9.09	0	1	4	1
*	80~90	30.9156	2	36	1	0	1	0	1	1	0	0	0	2	0	5	2	0	1	1	0	5	210	220	268	382	114	0	0	11.887	0.0827783	6.01664	0.0706179	0	36	108	80	1.02	6.29	2	1	4	1
*	70~80	22.4913	1	27	1	0	0	0	1	1	0	1	2	2	0	9	1	1	0	1	0	1	295	305	335	430	95	0	0	4.12311	0.0329848	3.08221	0.0405554	0	27	131	77	1.09	4.78	0	1	4	1
*	70~80	25.2363	0	13	0	0	0	0	0	0	0	0	0	1	2	5	1	0	0	0	0	3	240	320	376	456	80	1	0	6.54217	0.0490418	7.89303	0.0981721	0	17	172	91	1.1	3.23	0	1	5	1
*	90~100	18.7305	2	31	1	0	1	0	0	0	0	0	2	2	1	9	2	0	0	0	1	1	30	35	198	260	62	0	0	3.84708	0.0279584	6.54217	0.0834461	0	31	158	136	0.91	12.16	0	1	5	1
*	50~60	20.7612	0	18	0	0	0	0	0	0	0	0	2	1	1	3	2	0	0	0	0	2	290	300	318	360	42	0	0	7.48331	0.0566918	4.14729	0.0585775	0	2	90	57	0.93	4.36	0	1	0	0
*	40~50	26.1224	0	18	0	1	1	1	0	0	0	2	2	1	0	9	2	1	0	0	0	3	690	695	800	900	100	1	1	7.15542	0.0508197	4.60435	0.0607433	0	8	147	94	0.85	13	2	1	4	1
*	40~50	19.5682	0	15	1	0	0	0	0	0	0	2	2	1	0	9	1	0	0	0	1	2	150	185	254	350	96	0	0	10.139	0.0747716	6.5192	0.0795025	0	15	134	80	0.96	5.13	0	1	2	0
*	60~70	23.8751	0	17	1	0	0	0	0	0	0	0	2	2	1	9	1	0	0	0	1	2	130	275	336	405	69	0	0	7.98123	0.0573364	7.52994	0.0931923	0	32	106	71	0.98	4.46	0	1	3	1
*	70~80	21.2183	0	14	1	1	1	1	0	0	0	0	0	1	1	5	2	1	0	0	0	2	0	56	81	260	179	0	0	17.0822	0.118297	8.04984	0.099874	0	14	129	89	0.98	8.1	0	1	4	1
*	70~80	24.6914	0	14	1	0	1	0	0	0	0	2	1	1	1	7	2	0	0	0	0	3	420	445	550	582	32	1	1	20.3273	0.135696	9.83362	0.1083	0	12	139	93	0.9	4.99	1	1	3	1
*	30~40	20.0617	0	9	0	0	0	0	0	0	0	2	2	5	1	3	1	0	0	0	0	1	330	347	400	450	50	1	0	8.96103	0.0761992	4.97996	0.075914	0	9	107	73	0.98	4.28	1	0	0	0
*	80~90	17.0874	0	10	1	0	0	0	1	0	0	0	0	2	1	5	2	0	0	0	1	2	500	527	594	666	72	1	1	14.775	0.11507	21.0048	0.334471	0	9	144	72	0.95	4.8	0	0	2	0
*	70~80	25.6312	0	12	0	0	0	1	0	1	0	0	2	1	1	4	1	1	0	1	0	3	75	93	235	471	236	0	0	9.2358	0.0927289	7.91833	0.124112	0	11	146	83	0.99	9	0	1	5	1
*	60~70	29.3848	0	16	1	0	0	0	0	0	0	0	2	4	1	3	2	0	0	0	1	1	30	49	85	142	57	0	0	11.1041	0.0936261	14.3771	0.172801	0	11	132	92	0.95	5.11	0	1	0	0
*	70~80	29.4118	0	8	1	0	0	0	0	0	0	2	1	1	1	4	2	0	0	0	0	1	221	496	555	665	110	1	1	8.70632	0.0704395	6.02495	0.0904647	0	5	140	70	0.97	4.28	0	1	0	0
*	60~70	22.8928	0	16	1	0	1	0	0	0	0	0	0	1	1	5	2	0	0	0	1	1	120	130	221	284	63	0	0	12.0208	0.0910668	14.089	0.187853	1	16	146	79	0.95	8.85	0	1	4	1
*	60~70	24.974	0	20	1	1	1	0	0	0	0	0	0	1	0	2	3	1	0	0	1	1	45	83	350	430	80	0	0	21.1967	0.134497	9.51315	0.137872	0	15	180	74	0.9	4.5	0	0	2	0
*	60~70	24.7676	0	19	0	1	0	0	0	0	0	2	2	5	1	3	2	0	0	0	0	1	0	605	647	679	32	1	1	7.53658	0.0688901	6.94262	0.0988977	0	17	146	90	0.97	7.36	2	0	1	0
*	50~60	23.6614	0	6	1	0	1	0	0	0	0	2	2	1	1	5	1	0	0	0	1	3	120	193	220	292	72	0	0	16.8018	0.112462	10.5262	0.116183	0	2	160	102	0.95	10.17	0	0	0	0
*	70~80	17.7778	0	23	1	0	0	0	0	0	0	0	0	1	1	4	1	0	0	0	0	2	230	240	330	394	64	0	0	31.4316	0.234726	20.6603	0.27722	0	10	197	93	1.42248	2.27536	0	1	6	1
*	60~70	24.0346	0	13	1	0	0	0	0	0	0	0	0	1	1	3	2	0	0	0	0	3	250	420	365	450	85	1	0	9.12688	0.0614191	5.22494	0.0658053	0	8	169	88	0.92	5.29	0	0	3	1
*	70~80	25.8645	0	13	0	0	1	0	0	0	0	0	0	1	2	5	1	0	0	0	1	2	180	190	220	312	92	0	0	6.14817	0.0506439	9.01665	0.133382	0	13	121	77	0.96	5.09	0	1	3	1
*	50~60	27.7778	0	14	0	1	0	0	0	0	0	2	1	1	1	5	2	0	0	0	1	2	180	240	335	410	75	0	0	13.3304	0.122073	14.6731	0.211428	0	14	126	73	0.92	11.12	0	0	3	1
*	50~60	30.478	0	20	1	0	0	0	1	0	0	0	0	2	0	4	2	0	0	0	0	2	400	400	505	587	82	1	1	11.7132	0.103474	5.02991	0.0531703	0	20	113	94	1.08	6.35	0	0	6	1
*	70~80	21.6311	0	13	0	0	0	0	0	0	0	0	0	4	1	6	3	0	0	0	1	1	0	111	145	180	35	0	0	19.7358	0.146191	9.85901	0.151212	0	7	150	80	0.95	4.29	0	0	0	0
*	70~80	31.25	0	18	0	0	0	0	0	0	0	0	0	1	2	6	1	0	0	0	0	2	170	180	220	254	34	0	0	7.85493	0.0617526	4.94975	0.0687465	0	18	163	87	0.9	6.56	0	0	4	1
*	60~70	23.3887	0	7	1	1	0	0	0	0	0	2	2	1	0	4	1	0	0	0	0	3	325	332	420	470	50	1	0	14.775	0.10599	3.50714	0.0511244	0	0	207	112	0.87	6.41	3	1	0	0
*	80~90	22.8928	2	16	1	0	0	1	0	1	0	1	1	2	2	2	3	0	0	0	1	2	70	75	200	289	89	0	0	12.657	0.1053	9.44458	0.112704	0	16	146	106	1.09	10.14	0	0	6	1
*	60~70	25.6489	0	20	0	0	0	0	1	1	0	0	2	2	0	3	1	0	1	0	0	2	25	35	255	325	70	0	0	16.1028	0.123299	13.0958	0.187083	0	19	135	77	1.98	4.82	0	1	1	0
*	50~60	20.4152	0	19	1	0	0	0	0	0	0	2	2	1	0	1	2	0	0	0	0	4	235	248	273	380	107	0	0	17.6494	0.157584	13.0115	0.179222	0	19	123	82	0.92	8.59	1	0	0	0
*	40~50	32.4886	0	17	1	0	0	0	0	0	0	0	0	1	1	5	2	0	0	0	0	4	40	90	127	180	53	0	0	14.6969	0.0986372	11.2606	0.109752	0	17	128	89	0.95	8.09	3	0	3	1
*	70~80	24.0055	0	20	1	0	1	0	1	0	0	0	0	2	0	6	1	0	0	0	0	5	60	95	150	330	180	0	0	6.5192	0.0493879	8.82043	0.106785	0	20	132	79	0.756285	8.84	1	1	6	1
*	50~60	24.4444	0	2	1	1	0	0	0	0	0	0	0	1	2	4	1	0	0	0	1	1	245	250	245	300	55	0	0	20.6954	0.148461	7.4364	0.123119	0	5	161	97	1.08	5.36	0	1	2	0
*	60~70	27.1809	0	4	1	0	1	0	0	0	0	2	2	1	1	6	1	0	0	0	1	1	420	430	478	535	57	1	0	15.2086	0.129545	11.7388	0.16395	0	3	150	91	1.05	5.99	0	0	0	0
*	60~70	27.0389	0	12	1	0	0	0	0	0	0	0	0	1	1	3	3	0	0	0	0	3	435	462	515	555	40	1	1	12.0291	0.110562	15.5177	0.237274	0	8	117	91	1.04	4.73	2	1	0	0
*	70~80	17.8465	0	18	1	0	0	0	1	0	0	0	0	2	0	5	1	0	0	1	0	2	135	150	205	280	75	0	0	10.9316	0.0874528	9.90959	0.138017	0	6	112	82	1.03	5.83	0	0	0	0
*	40~50	25.9516	0	14	0	0	1	0	0	0	0	0	2	5	1	6	3	0	0	0	1	2	0	5	110	180	70	0	0	11.6319	0.0989103	11.8659	0.14722	0	5	134	96	0.97	4.4	1	0	0	0
*	60~70	32.872	0	12	1	0	0	0	0	0	0	2	2	1	1	6	1	0	0	0	1	2	180	190	260	334	74	0	0	36.9026	0.276631	19.1494	0.23583	1	12	111	64	1.5	5.72	0	1	4	1
*	60~70	25.0995	0	16	1	0	1	0	1	0	0	0	0	1	1	2	2	0	0	0	1	6	190	215	208	430	222	0	0	8.53229	0.0664509	6.58027	0.07263	1	16	121	88	1.04	7.46	0	0	4	1
*	60~70	27.1706	0	20	1	0	1	1	0	1	0	1	1	2	0	2	2	1	0	1	1	1	320	405	450	540	90	1	0	14.0535	0.108942	11.2339	0.144394	0	20	155	83	1.22	7.33	2	0	3	1
*	60~70	25.3515	0	30	1	0	0	0	1	0	0	2	2	3	0	5	2	1	0	0	1	3	105	140	180	275	95	0	0	18.4878	0.132624	7.96869	0.0996086	0	17	129	80	1.05	5.88	0	1	4	1
*	70~80	22.8928	1	22	0	0	0	0	0	1	0	0	0	2	1	2	1	0	0	0	0	1	65	138	212	254	42	0	0	10.9087	0.0879735	10.1637	0.132685	0	22	149	90	1.09	9.61	0	1	6	1
*	60~70	31.2175	0	2	1	0	1	0	0	0	0	0	0	1	0	3	2	0	0	0	0	1	535	600	645	694	49	1	1	24.499	0.179086	12.2188	0.151976	0	10	135	85	0.93	6.31	0	1	2	0
*	60~70	23.6614	0	12	0	1	1	0	0	0	0	0	0	5	1	6	1	0	0	0	1	2	34	70	115	160	45	0	0	2.28035	0.0173807	2	0.0273973	0	26	114	44	1.27	7.07	0	1	6	1
*	50~60	25.5354	0	8	0	1	0	0	0	0	0	0	2	1	0	6	2	0	0	0	1	4	205	250	670	763	93	1	1	10.4738	0.0909182	7.46994	0.112499	1	11	153	96	0.96	13.55	0	0	3	1
*	60~70	21.2585	0	15	0	0	1	0	0	0	0	1	1	2	0	5	1	0	0	0	0	4	585	595	620	720	100	1	1	8.70057	0.0694934	2.68328	0.0373716	0	5	128	80	0.99	5.36	0	0	2	0
*	70~80	24.2215	0	17	1	0	0	0	0	0	0	0	0	2	1	4	2	0	0	0	1	3	120	150	190	240	50	0	0	17.53	0.13957	13.4276	0.215186	0	30	159	86	1.09	7.1	0	1	6	1
*	60~70	21.4844	0	15	0	0	0	0	0	0	0	0	0	2	1	3	2	0	0	0	0	2	278	285	325	405	80	0	0	27.6261	0.221363	8.38451	0.14357	0	15	101	80	0.94	6.56	0	0	4	1
*	80~90	30.8185	0	7	1	1	0	1	1	0	0	0	0	2	0	6	2	0	0	0	0	4	255	310	410	530	120	1	0	14.9933	0.115868	7.89303	0.113732	0	6	150	91	1.04	6.53	3	0	2	0
*	60~70	21.7181	0	22	1	0	0	0	0	0	0	2	0	1	0	5	2	0	0	0	1	3	90	100	145	241	96	0	0	7.04982	0.0633977	9.47101	0.119583	0	22	134	91	1.07	5.44	1	1	2	0
*	50~60	24.2215	0	5	1	0	1	0	0	0	0	2	2	1	1	5	2	0	0	0	1	2	60	88	105	161	56	0	0	26.9351	0.205612	14.5155	0.190492	0	8	162	92	0.95	6.43	2	1	1	0
*	70~80	17.6899	0	20	1	0	1	0	1	0	0	0	0	2	0	5	1	0	1	0	0	3	60	70	150	235	85	0	0	4.49444	0.0360131	8.17313	0.105324	0	20	116	77	1.05	8.4	0	0	6	1
*	70~80	25.3906	0	14	1	0	1	1	0	0	0	0	0	1	1	6	2	0	0	0	0	4	805	850	992	1090	98	1	1	23.4414	0.160558	12.9692	0.188506	0	14	178	81	0.95	4.89	0	0	4	1
*	50~60	24.858	0	10	1	0	1	0	0	0	0	0	2	1	0	4	1	0	0	0	1	1	45	135	175	208	33	0	0	17.6833	0.123833	8.28855	0.0918908	0	2	125	76	1.09	7.35	3	1	0	0
*	70~80	33.3333	2	28	0	0	0	0	1	1	0	0	0	2	1	4	2	0	0	0	1	3	80	95	248	340	92	0	0	22.3987	0.193425	14.7411	0.18519	0	32	103	50	1.2	4.65	0	1	5	1
*	60~70	19.0311	0	10	1	1	0	0	0	0	0	2	2	1	1	4	1	0	0	0	1	1	165	295	315	336	21	0	0	21.5058	0.1473	7.98749	0.0903562	0	10	146	94	1	6.93	0	1	3	1
*	80~90	26.6667	0	12	1	0	1	0	0	0	0	0	0	2	0	5	1	0	0	0	1	2	20	90	110	195	85	0	0	27.6767	0.188277	9.53939	0.127192	0	12	133	84	1.09	5.77	0	0	4	1
*	70~80	26.6667	2	16	1	1	0	1	1	1	0	0	2	2	1	3	2	0	0	0	0	1	265	270	315	362	47	0	0	11.0589	0.0754361	10.7098	0.143179	0	4	164	86	0.96	7.55	0	1	2	0
*	70~80	23.8751	2	33	1	1	0	0	1	0	0	0	0	1	1	4	1	0	0	0	0	1	875	950	990	1055	65	1	1	19.7788	0.145219	10.0747	0.143925	0	12	140	66	1.09	6.15	0	1	6	1
*	70~80	25.3906	0	3	1	1	1	0	0	0	0	0	0	1	1	4	1	0	0	0	1	1	105	175	910	970	60	1	1	9.66954	0.0604346	7.79102	0.0988708	0	11	159	80	1.04	7.95	1	0	4	1
*	50~60	22.6474	0	12	0	1	0	0	0	0	0	0	0	2	1	4	1	0	1	0	0	2	340	345	395	445	50	1	0	15.1228	0.136488	5.35724	0.0826734	0	10	103	79	1.8	8.24	3	1	3	1
*	70~80	14.8438	0	5	0	0	1	0	1	0	0	0	0	3	1	5	1	0	1	0	0	1	100	145	240	280	40	0	0	7.15542	0.0582689	10.01	0.145494	0	5	146	67	1.37	6.29	1	1	1	0
*	60~70	22.4766	0	7	1	0	1	0	0	0	0	0	0	2	1	5	1	0	0	0	0	2	235	260	325	390	65	0	0	5.4037	0.051366	4.60435	0.0637721	0	4	122	67	1.07	5.71	1	0	1	0
*	80~90	25.3906	0	28	1	0	0	0	0	0	0	0	0	2	1	4	2	0	0	0	1	3	175	190	255	360	105	0	0	4.91935	0.0383725	7.82943	0.0947873	0	28	125	79	1.11	8.07	0	0	3	1
*	70~80	18.7305	0	16	0	0	1	0	1	0	0	0	0	2	1	5	2	0	0	0	0	1	0	30	85	140	55	0	0	12.0291	0.10041	8.17313	0.128914	0	12	108	72	1.08	6.84	0	1	3	1
*	70~80	20.2848	0	16	1	1	1	0	1	0	0	0	0	2	1	3	1	0	0	0	1	2	80	158	205	280	75	0	0	18.9658	0.129195	13.6858	0.16813	0	15	122	90	1.01	6.52	0	1	3	1
*	50~60	27.3438	0	10	1	1	1	1	0	0	0	0	0	2	0	4	2	0	0	0	0	1	370	410	460	560	100	1	0	11.5974	0.115974	9.73139	0.157466	0	10	90	53	1.1	6.41	0	0	0	0
*	60~70	33.4124	0	16	1	1	0	0	0	0	0	0	0	2	0	3	1	0	0	0	0	5	325	340	405	500	95	1	0	11.4804	0.0885835	5.41295	0.0681731	0	29	115	69	1.03	13.09	0	0	6	1
*	70~80	26.5731	0	18	0	0	0	1	0	0	0	0	0	3	0	5	1	1	0	1	0	4	0	30	85	245	160	0	0	8.29458	0.0723785	10.8858	0.14912	0	4	140	86	1.04	6.07	0	1	0	0
*	80~90	23.8751	0	4	1	0	0	0	1	0	0	0	0	2	1	6	1	0	0	0	1	2	150	245	295	360	65	0	0	19.9575	0.149382	10.0499	0.111665	0	2	97	67	1.09597	2.74919	0	1	1	0
*	60~70	25.7117	0	35	0	0	0	0	0	0	0	0	0	5	1	6	2	0	0	0	0	1	69	22	125	170	45	0	0	12.7789	0.0986025	7.25948	0.0883148	0	5	130	80	0.96	7.16	2	1	3	1
*	70~80	22.0317	2	15	1	0	0	0	0	1	0	0	0	2	1	4	1	1	0	1	0	2	385	480	525	569	44	1	1	12.2882	0.101555	6.10737	0.0890288	0	6	95	61	0.98	4.85	0	1	4	1
*	60~70	25.8806	0	12	1	1	1	0	0	0	0	0	0	1	0	5	1	0	0	0	1	3	100	190	515	585	70	1	1	21.7187	0.143642	11.7601	0.134248	0	32	173	85	0.95	8.5	0	1	6	1
*	70~80	27.3438	0	16	1	1	0	0	1	1	0	0	0	1	1	4	1	0	0	0	0	1	310	320	347	387	40	0	0	11.6705	0.081726	16.2573	0.197297	0	22	179	106	1.12	9.47	0	1	6	1
*	70~80	25.9516	2	8	1	0	0	0	0	1	0	2	2	2	1	6	2	0	0	0	1	2	85	150	170	230	60	0	0	16.456	0.128162	10.0846	0.114338	0	8	135	99	1.13	6.83	0	0	3	1
*	80~90	19.8177	2	25	1	0	0	1	1	0	0	0	0	1	2	4	2	0	1	1	0	1	975	1005	1100	1185	85	1	1	8.67179	0.0772887	6.18061	0.10099	0	22	109	72	1.22	4.39	3	0	6	1
*	60~70	27.6817	0	13	1	0	1	0	0	0	0	0	0	1	1	5	2	0	0	0	0	2	465	500	530	615	85	1	1	8.03119	0.0764875	4.91935	0.0754501	0	13	122	74	0.95	6.07	2	0	2	0
*	80~90	20.8117	2	17	0	0	0	0	1	1	0	0	0	2	1	4	1	0	1	0	0	2	115	120	180	230	50	0	0	7.24569	0.0570527	15.2545	0.217301	1	32	123	53	1.29	8.4	1	1	6	1
*	80~90	23.6614	2	16	1	0	0	0	1	1	0	0	0	2	1	5	2	0	0	0	1	2	30	66	125	210	85	0	0	7.98123	0.0671821	8.44393	0.119942	0	1	119	64	1.11	5.56	0	0	2	0
*	70~80	22.3214	2	22	1	0	0	1	1	0	0	0	0	5	1	2	2	0	0	0	0	1	628	694	740	790	50	1	1	9.38083	0.0815724	4.50555	0.0745952	0	20	138	95	1.16	7.27	2	1	4	1
*	70~80	23.6713	0	12	0	0	0	0	0	0	0	0	0	1	2	6	2	0	0	0	1	1	45	90	150	210	60	0	0	16.9941	0.120869	13.0115	0.174886	0	3	153	92	1.22	6.11	2	1	0	0
*	80~90	20.8117	0	14	1	1	0	1	0	0	0	0	0	2	1	5	2	1	0	0	1	3	125	174	240	380	140	0	0	11.3225	0.0872307	7.96869	0.107685	0	10	132	77	1.09	5.26	0	1	3	1
*	60~70	24.2215	2	16	1	0	0	0	0	0	0	0	2	2	1	2	1	0	0	0	0	4	700	735	775	880	105	1	1	5.76194	0.0433881	5.68331	0.0621806	1	19	128	98	1.07	7.96	1	1	6	1
*	60~70	22.9591	0	12	1	0	0	0	0	0	0	0	2	1	1	5	1	0	0	0	1	4	45	50	100	195	95	0	0	25.3634	0.169541	8.70057	0.116318	0	33	150	74	1.01	5.89	1	0	5	1
*	70~80	25.2826	0	11	1	0	0	0	0	0	0	0	2	1	1	3	1	0	0	0	0	2	495	590	635	771	136	1	1	19.7535	0.13833	5.85662	0.0756669	0	11	129	66	1.04	8.61	0	1	4	1
*	70~80	27.6817	0	13	1	1	0	0	1	0	0	0	0	1	0	6	1	0	0	0	1	5	75	135	280	390	110	0	0	22.9347	0.146081	10.8259	0.147895	1	13	184	105	1.07	8.76	3	0	5	1
*	80~90	24.974	0	14	0	0	0	1	0	0	0	0	0	2	0	3	1	0	0	0	0	2	0	33	65	142	77	0	0	9.8387	0.0766254	16.0842	0.208344	0	14	150	80	1.09	5.19	2	1	4	1
*	50~60	18.6709	0	13	0	1	0	0	0	0	0	0	0	5	1	6	2	0	0	0	1	1	240	250	295	352	57	0	0	12.054	0.0877296	7.82943	0.102212	0	8	149	87	1.06	16.72	0	1	2	0
*	60~70	27.0552	0	13	1	0	1	0	0	0	0	0	0	2	1	4	1	0	1	0	1	1	250	278	315	370	55	0	0	11.606	0.0873948	12.6293	0.166175	0	4	132	82	1.04	5.36	0	0	0	0
*	60~70	19.0311	0	10	1	0	0	0	0	0	0	2	2	4	1	5	2	0	0	0	1	1	745	780	820	880	60	1	1	11.9164	0.0839181	12.9499	0.154533	0	5	182	105	0.94	5.2	1	1	1	0
*	60~70	26.7299	0	12	1	1	1	0	0	0	0	2	0	1	1	4	2	0	0	0	0	2	220	230	240	341	101	0	0	10.8766	0.0992389	9.70567	0.146611	0	10	95	63	0.98	8.28	1	0	3	1
*	50~60	20.202	0	22	0	0	1	0	0	0	0	0	0	2	1	4	1	0	0	0	1	1	0	5	85	190	105	0	0	7.60263	0.0670426	10.0349	0.112499	0	14	170	95	1.26	6.71	1	0	3	1
*	60~70	17.9931	0	16	0	0	0	0	0	0	0	2	2	5	1	5	1	0	0	0	1	1	60	92	122	165	43	0	0	9.1214	0.0755083	9.03881	0.112703	0	2	117	79	0.93	9.76	0	1	0	0
*	60~70	21.4844	0	12	1	1	0	0	0	0	0	0	0	1	1	5	1	0	0	0	1	1	500	540	575	630	55	1	1	20.0075	0.14332	11.9708	0.138551	0	10	196	98	1.01	5.44	1	1	3	1
*	60~70	23.4375	0	16	0	0	0	0	0	1	0	2	0	1	0	4	1	0	0	0	0	1	620	680	725	783	58	1	1	15.9123	0.144394	7.53658	0.126453	0	14	124	76	1.04	5.71	0	1	3	1
*	60~70	23.4375	0	14	0	1	0	0	0	1	0	0	0	2	1	2	1	0	1	0	0	3	150	180	210	370	160	0	0	17.3003	0.133696	11.4586	0.156112	0	14	109	58	1.41	8.42	0	0	4	1
*	60~70	26.1224	0	10	1	0	0	1	0	0	0	0	2	1	1	4	3	0	0	0	0	1	100	130	335	480	145	0	0	19.804	0.154961	7.1624	0.0949921	0	10	118	74	0.99	6.27	1	0	3	1
*	80~90	23.3067	0	10	0	1	0	0	0	1	0	0	2	1	1	5	2	1	0	1	1	1	0	65	110	170	60	0	0	26.8011	0.197648	14.3353	0.210813	0	9	159	84	1.08	11.29	0	0	4	1
*	50~60	22.8571	0	24	1	0	0	0	0	0	0	0	0	5	1	5	2	0	0	0	0	2	801	867	940	960	20	1	1	15.7575	0.109732	7	0.0909091	0	16	145	100	1.03	5.63	1	1	5	1
*	80~90	26.6728	0	10	0	0	0	1	1	0	0	0	0	2	0	5	1	0	0	0	0	2	120	144	206	309	103	0	0	12.1943	0.108105	4.43847	0.069135	0	8	111	58	1.09	5.51	0	1	0	0
*	60~70	27.5482	0	15	1	0	0	1	0	0	0	0	0	2	1	6	2	0	0	0	0	1	660	840	950	983	33	1	1	15.0566	0.106633	5.76194	0.0709599	0	11	164	98	1.03	4.86	0	1	0	0
*	40~50	22.0386	0	6	1	0	0	0	0	0	0	0	0	1	1	5	2	0	0	0	1	2	150	155	195	228	33	0	0	12.341	0.0961136	9.73139	0.122871	0	0	162	100	0.97	5.02	0	1	0	0
*	60~70	25.8264	0	14	1	0	1	0	1	0	0	0	0	2	1	5	2	0	0	1	0	1	145	160	190	210	20	0	0	10.1143	0.0805282	4.91935	0.060883	0	4	128	85	1.03	6.63	2	0	1	0
*	70~80	26.6667	2	21	1	1	0	0	0	0	0	0	0	2	1	5	2	0	0	0	1	1	60	120	190	232	42	0	0	20.1321	0.146522	11.149	0.134976	0	21	145	91	1.09	13.63	0	0	6	1
*	80~90	21.2585	2	15	1	0	0	0	1	1	0	0	2	2	0	2	1	0	0	0	0	1	310	335	415	475	60	1	0	19.0394	0.136974	10.2372	0.124238	0	11	182	99	1.08	9.21	0	1	5	1
*	80~90	19.5918	0	12	0	0	0	0	1	0	0	0	0	2	1	5	1	0	0	0	1	1	240	250	306	345	39	0	0	10.9864	0.0987982	8.63134	0.148816	0	4	126	71	1.04	7.8	0	0	6	1
*	70~80	21.9713	0	12	1	1	0	1	0	0	0	0	0	2	1	4	2	1	0	1	1	1	155	225	280	353	73	0	0	10.4547	0.0699777	4.39318	0.0588898	0	14	177	94	1.15	6.59	0	0	6	1
*	60~70	31.2213	0	12	1	1	0	0	0	0	0	0	2	2	1	4	1	0	0	0	1	3	180	220	270	360	90	0	0	17.4986	0.136922	8.90505	0.108071	0	12	146	93	1.07	5.15	3	1	0	0
*	70~80	26.6667	0	11	0	0	1	0	1	0	0	0	0	2	1	5	2	0	1	0	0	1	100	160	210	265	55	0	0	4.15933	0.0351294	8.79204	0.101525	0	5	138	93	0.96	5.48	2	0	0	0
*	40~50	27.8159	0	22	0	0	0	0	0	0	0	0	0	2	1	5	1	0	0	0	1	3	130	140	222	300	78	0	0	11.649	0.106676	9.69536	0.136554	0	29	128	89	0.97	6.03	0	1	6	1
*	70~80	22.3435	0	19	0	0	0	0	0	0	0	0	0	5	0	5	1	0	0	0	1	2	225	250	290	370	80	0	0	24.5703	0.183087	7.63544	0.105462	0	16	139	79	1.32	7.17	0	0	4	1
*	70~80	29.4321	0	9	1	1	1	0	0	1	1	0	2	1	1	5	1	0	0	0	0	1	340	350	430	455	25	1	0	15.3232	0.110557	8.50294	0.12395	0	10	122	98	0.92	9.02	0	0	3	1
*	80~90	20.0288	2	18	0	0	0	0	1	1	0	0	0	2	2	6	1	0	0	0	1	2	160	230	260	320	60	0	0	23.2444	0.155585	12.6016	0.154811	0	17	153	90	1.01	6.47	0	0	4	1
*	60~70	23.3091	0	2	1	0	1	0	0	0	0	0	0	3	0	4	1	0	0	0	0	3	260	335	370	432	62	1	0	6.13732	0.0392161	5.8023	0.0720782	0	24	150	95	0.93	5.5	0	0	0	0
*	70~80	23.3067	0	12	1	0	0	0	1	1	0	0	0	2	0	5	1	0	0	0	0	1	195	197	245	295	50	0	0	10.3537	0.0868603	12.49	0.156125	0	8	115	78	0.95	6.74	1	1	3	1
*	70~80	24.6548	1	13	1	1	0	1	1	0	0	0	0	1	1	6	1	1	0	0	1	2	40	129	160	192	32	0	0	3.42053	0.0246436	10.4307	0.120447	0	11	142	89	0.95	7.95	0	1	3	1
*	70~80	23.3067	0	14	1	0	0	1	0	0	0	0	0	1	1	6	1	0	0	1	1	1	105	162	195	242	47	0	0	21.1613	0.167151	5.63028	0.0769163	0	11	172	82	0.95	5.86	3	1	1	0
*	80~90	22.8928	2	13	1	0	1	0	0	1	0	0	0	1	0	4	1	1	0	0	0	3	270	282	315	402	87	0	0	12.3774	0.0813233	11.1221	0.148691	0	14	140	83	0.87	7.03	2	0	4	1
*	50~60	26.1224	0	3	1	0	1	0	0	0	0	0	2	5	0	6	1	0	0	0	1	1	70	233	290	355	65	0	0	12.7984	0.0957967	10.5688	0.113399	0	11	119	103	0.91	6.19	1	1	3	1
*	60~70	24.2215	0	15	1	1	1	0	0	0	0	0	2	1	0	5	1	0	0	0	1	1	330	415	475	602	127	1	0	11.3886	0.106237	4.27785	0.0634696	0	6	72	44	0.95	7.96	0	1	0	0
*	80~90	19.0311	2	18	1	0	0	0	1	1	0	2	2	2	1	6	2	0	0	0	0	1	310	348	385	490	105	1	0	11.3886	0.088147	7.36885	0.101499	0	9	156	79	0.98	4.95	1	1	6	1
*	80~90	17.5781	2	12	1	1	1	1	0	1	0	0	0	1	1	6	1	0	0	0	0	2	448	510	548	590	42	1	1	4.1833	0.0296688	11.6103	0.151571	0	5	153	79	0.85	7.65	1	1	0	0
*	40~50	28.3447	0	6	1	0	0	0	0	0	0	2	2	1	0	6	2	0	0	0	0	2	330	365	420	540	120	1	0	7.61577	0.0692343	5.31977	0.0775477	0	1	113	77	0.87	5.43	2	1	0	0
*	40~50	35.8564	0	6	1	1	1	0	0	0	0	0	2	1	2	5	1	0	0	0	0	4	280	316	390	520	130	1	0	14.3805	0.0967735	10.9453	0.102677	0	5	169	101	0.91	7.79	2	0	3	1
*	60~70	24.6755	2	18	1	1	0	0	0	1	0	0	0	2	1	6	1	1	0	1	0	1	30	35	95	135	40	0	0	9.02774	0.078502	5.4037	0.0668775	0	3	117	107	1.02	13.36	0	1	2	0
*	70~80	22.9854	0	16	0	0	0	1	0	0	0	2	2	2	2	5	1	0	0	0	1	1	225	259	312	361	49	0	0	24.6069	0.192241	13.1415	0.159873	0	4	137	91	1.05	4.24	0	0	1	0
*	70~80	29.2969	1	25	1	0	0	0	0	1	0	0	0	2	1	4	2	0	0	0	0	4	215	225	250	350	100	0	0	5.02991	0.0377055	9.09945	0.110163	0	37	119	71	1.02	8.6	0	0	5	1
*	60~70	22.4913	0	11	0	0	0	0	0	0	0	2	2	1	1	6	1	0	0	0	0	1	485	545	600	666	66	1	1	7.39594	0.0764044	18.3221	0.282749	0	2	118	75	0.95	5.13	2	1	0	0
*	80~90	22.0386	1	22	1	1	0	0	1	1	0	0	2	2	1	4	1	1	0	1	0	1	270	290	360	430	70	0	0	19.995	0.144264	13.8094	0.167998	0	17	124	76	1.05	5.37	0	0	6	1
*	70~80	22.4913	0	12	0	0	0	0	0	0	0	2	0	1	1	5	1	0	0	0	0	1	270	295	350	427	77	0	0	2.86356	0.0289834	5.59464	0.0868733	0	0	95	64	0.91	6.89	0	1	0	0
*	70~80	29.2969	1	19	1	1	0	0	0	0	1	0	0	1	0	4	2	0	0	0	0	3	125	160	205	330	125	0	0	11.9248	0.106662	8	0.101266	0	19	117	87	0.87	5.72	1	1	4	1
*	70~80	25.9516	0	19	1	0	1	0	0	0	0	2	2	1	1	4	2	0	0	0	1	1	215	224	290	363	73	0	0	12.7789	0.104403	8.78635	0.143568	0	19	121	63	0.91	7.13	0	1	3	1
*	70~80	28.0404	0	11	1	1	0	1	1	0	0	0	0	2	2	6	1	0	1	1	0	1	350	379	410	455	45	1	0	5.27257	0.0409998	8.58487	0.113257	0	2	128	83	1.41	8.96	0	1	2	0
*	60~70	23.1405	0	9	1	0	0	0	0	1	0	2	2	1	1	6	2	0	0	0	1	1	0	70	100	125	25	0	0	11.1669	0.0871054	10.7842	0.175639	0	2	170	61	0.96	6.1	0	1	0	0
*	80~90	17.7778	0	13	1	1	0	0	0	0	0	0	0	1	1	4	2	0	0	0	1	1	40	70	130	193	63	0	0	18.0361	0.135203	16.0873	0.242278	0	11	154	65	1.02	4.89	0	1	2	0
*	60~70	23.6614	0	4	1	1	0	0	0	0	0	2	0	1	1	4	2	0	0	0	0	1	0	60	150	209	59	0	0	11.1265	0.0724384	6.94262	0.0848731	0	14	160	90	0.87	7.32	1	0	3	1
*	50~60	23.8895	0	12	1	0	1	0	0	1	0	2	2	1	1	5	1	0	0	0	1	1	20	65	202	254	52	0	0	23.3517	0.153226	9.58123	0.106933	0	0	171	98	0.87	5.53	2	1	0	0
*	90~100	21.2585	0	33	0	0	0	0	1	0	0	0	0	2	0	2	1	0	0	0	0	3	150	180	230	331	101	0	0	19.8671	0.179306	5.22494	0.0798921	0	33	98	58	1.02	6.8	3	1	6	1
*	60~70	27.7778	0	4	1	1	0	0	0	0	0	0	2	1	0	5	2	0	0	0	1	4	50	90	140	236	96	0	0	12.3895	0.0860383	9.52365	0.10972	0	12	121	76	1.07	6.86	1	0	5	1
*	70~80	29.3878	0	12	1	1	0	0	1	0	0	0	2	2	1	4	2	0	0	0	0	1	330	400	470	542	72	1	0	10.9864	0.0843806	8.46759	0.11728	0	10	157	79	0.99	5.33	1	0	1	0
*	50~60	26.5731	0	12	1	1	0	0	0	1	0	2	2	1	1	6	1	1	0	0	0	2	705	758	900	1143	243	1	1	17	0.115646	15.4013	0.203183	0	1	169	91	0.92	7.59	1	1	1	0
*	80~90	19.5312	0	14	1	0	0	0	1	0	0	0	0	2	1	5	1	0	0	0	1	2	410	415	540	743	203	1	1	13.5831	0.108665	8.58487	0.114161	0	14	184	113	0.95	6.14	1	0	5	1
*	70~80	22.5981	0	16	1	0	0	0	1	0	0	0	0	2	1	4	2	0	1	0	1	1	75	160	180	220	40	0	0	25.036	0.181947	12.7554	0.142998	0	7	146	102	0.97	5.66	2	1	2	0
*	70~80	26.1719	0	10	1	1	1	0	0	0	0	0	0	1	1	5	1	0	0	0	0	1	415	475	545	580	35	1	1	14.0784	0.0990039	16.6523	0.230005	0	6	133	66	0.85	7.26	0	0	0	0
*	70~80	27.0552	0	18	1	1	0	1	0	0	0	0	0	1	1	6	2	0	0	0	1	1	195	233	280	323	43	0	0	10.583	0.0860407	9.27362	0.125319	0	4	128	67	0.95	5.22	0	0	2	0
*	60~70	39.0625	0	15	1	0	0	0	0	0	0	0	0	2	1	4	2	0	0	0	1	1	135	160	220	280	60	0	0	3.27109	0.0245577	12.1737	0.141885	0	10	137	90	0.95	6.03	1	1	3	1
*	80~90	21.2183	0	18	1	0	0	0	1	0	0	0	0	2	1	3	2	0	0	0	1	1	170	238	260	317	57	0	0	9.67988	0.0718092	13.2174	0.162776	1	11	144	94	1	5.4	0	1	6	1
*	60~70	30.4688	0	30	1	0	0	0	1	0	1	0	2	2	1	4	1	0	0	0	0	2	400	440	500	545	45	1	1	16.7123	0.130158	14.3944	0.177271	1	30	118	80	0.95	6.09	2	0	6	1
*	40~50	24.8016	0	13	0	0	0	0	0	0	0	2	2	2	0	1	2	0	1	0	0	1	305	336	390	410	20	1	0	-2.07775	-0.0108426	6.12372	0.0900548	0	9	110	74	0.92	6.73	0	1	0	0
*	70~80	19.0311	1	10	1	0	0	1	1	1	0	0	0	2	1	1	1	0	0	0	0	1	325	370	415	470	55	1	0	10.9636	0.0838194	2.48998	0.0326769	0	10	137	81	1.07	7.39	1	0	3	1
*	80~90	23.4375	2	15	1	1	0	0	0	0	0	0	0	1	0	3	2	0	0	0	0	1	0	45	75	111	36	0	0	14.5774	0.102658	7.70065	0.114253	0	15	140	82	0.95	6.1	0	1	4	1
*	80~90	18.026	2	18	1	0	0	0	0	0	0	0	0	2	0	3	2	0	0	0	1	2	100	170	185	270	85	0	0	28.5044	0.215942	15.8902	0.260496	1	30	140	58	1.08	9.64	3	0	6	1
*	70~80	26.6667	0	8	0	0	1	0	0	0	0	0	0	5	1	5	1	0	0	0	0	1	565	630	684	712	28	1	1	21.5685	0.183094	8.57321	0.158763	0	0	114	56	0.88	4.73	3	1	0	0
*	80~90	19.5312	0	18	1	0	0	0	0	0	0	0	0	2	2	5	2	0	0	0	1	1	40	110	145	201	56	0	0	23.696	0.168057	8.78635	0.0989454	0	4	147	113	0.96	6.64	2	1	1	0
*	60~70	28.3447	0	22	1	1	0	0	0	0	0	0	0	2	0	3	2	0	0	0	0	2	255	260	315	384	69	0	0	14.8728	0.13303	8.52643	0.11399	0	22	125	72	1.02	10.77	0	0	6	1
*	70~80	19.5184	0	2	1	0	0	0	1	1	0	0	0	2	0	6	1	0	0	0	1	1	170	195	1040	1073	33	1	1	4.54973	0.0458642	6.20484	0.0969506	0	3	119	99	0.96	4.41	2	0	0	0
*	50~60	27.3438	0	11	0	0	0	0	1	0	0	0	0	2	0	3	1	0	0	0	1	1	135	150	195	237	42	0	0	15.7544	0.140916	13.0499	0.166453	0	5	129	106	0.97	7.3	0	1	0	0
*	60~70	29.3878	0	6	1	1	0	0	0	0	0	2	2	1	1	4	1	0	0	0	1	1	125	129	257	298	41	0	0	21.272	0.139948	9.95992	0.0994004	0	7	130	100	0.98	8.23	1	0	2	0
*	50~60	23.03	0	12	1	1	0	0	0	0	0	2	2	2	0	5	2	0	0	0	0	1	830	880	915	971	56	1	1	18.2126	0.129905	8.73499	0.118682	0	5	199	98	0.94	8.17	1	0	0	0
*	60~70	31.8458	0	15	1	0	0	0	1	1	0	0	0	2	0	2	2	0	1	0	1	3	45	85	145	186	41	0	0	3.96232	0.0304326	5.17687	0.0677601	0	15	132	81	1.12	13.14	2	0	6	1
*	50~60	26.3465	0	4	1	0	0	0	0	1	0	2	2	1	1	5	2	0	0	0	0	1	0	60	90	139	49	0	0	8.31865	0.068863	6.22896	0.0774747	0	2	134	80	0.92	4.7	1	1	0	0
*	60~70	29.4118	0	7	1	0	0	0	0	0	0	2	2	1	1	6	2	0	0	0	1	2	30	90	175	238	63	0	0	5.09902	0.0401498	3.89872	0.0482515	0	3	162	100	1.01	6.67	0	0	0	0
*	60~70	25.9516	0	18	1	0	0	0	0	0	0	0	0	1	0	5	2	0	0	0	0	2	445	570	660	762	102	1	1	5.87367	0.0538869	7.4027	0.114949	0	18	140	73	0.94	8.54	0	1	6	1
*	20~30	28.4005	0	12	1	0	1	1	1	0	0	2	2	2	1	8	2	0	0	0	1	1	160	260	295	320	25	0	0	17.3349	0.130338	12.8763	0.17785	0	3	120	80	0.9	5.15	2	0	1	0
*	70~80	19.2894	0	10	0	1	0	0	0	0	0	0	0	1	1	6	3	0	0	0	0	2	655	770	765	804	39	1	1	4.41588	0.0397827	6	0.0909091	0	8	133	82	1.03	9.78	0	1	6	1
*	80~90	24.4898	2	13	1	0	0	1	1	0	0	0	0	2	0	5	1	0	1	0	0	3	100	140	190	245	55	0	0	10.0747	0.0735381	7.1624	0.0913572	0	13	139	98	0.96	10.07	3	1	5	1
*	70~80	28.578	0	26	1	0	0	1	1	0	0	2	2	2	0	4	2	0	1	0	0	1	85	108	150	187	37	0	0	15.1394	0.122884	9.04434	0.160361	0	26	159	84	0.94	11.87	1	1	4	1
*	60~70	25.9516	0	13	1	0	0	0	1	0	0	0	2	2	1	4	2	0	1	0	0	1	580	615	650	680	30	1	1	10.6911	0.0807486	8.29458	0.0957803	0	13	123	97	0.98	10.75	0	1	3	1
*	80~90	23.6244	0	5	0	0	0	0	0	1	0	0	0	1	1	5	2	1	0	1	0	1	0	10	150	187	37	0	0	18.5257	0.127587	13.2778	0.153678	0	9	156	88	1.02	7.62	0	0	1	0
*	60~70	24.2188	0	16	1	1	0	0	0	0	0	0	0	1	1	2	2	1	0	1	1	1	155	200	255	290	45	0	0	26.3211	0.181025	10.5451	0.136595	0	14	86	58	0.84	8.77	0	1	3	1
*	60~70	21.2585	0	18	1	1	0	0	1	0	0	0	2	2	1	5	2	0	0	0	1	1	40	75	155	190	35	0	0	15.7575	0.117946	13.7186	0.159148	0	14	151	98	1	10.81	1	1	1	0
*	70~80	24.6037	0	17	1	1	0	1	0	0	0	0	0	2	1	4	1	0	0	0	0	1	130	140	245	307	62	0	0	16.6823	0.129925	10.4547	0.131671	0	17	139	87	1.09	10.28	0	1	6	1
*	30~40	32.0988	0	9	0	0	1	0	0	0	0	0	2	1	1	4	2	0	0	0	1	1	160	190	245	340	95	0	0	12.8841	0.103073	10.5024	0.125627	0	8	136	87	0.89	5.2	3	0	0	0
*	40~50	26.7036	0	3	0	0	0	1	0	0	0	0	0	4	2	5	1	0	0	0	0	1	210	212	245	275	30	0	0	2.12132	0.0220971	4.66905	0.0783397	0	2	110	60	0.95	7.39	1	1	0	0
*	70~80	22.8571	0	5	1	0	0	0	0	0	0	0	2	1	1	4	1	0	0	0	1	1	230	290	315	380	65	0	0	16.4256	0.127726	9.02774	0.108768	0	9	133	60	0.96	9.69	0	0	6	1
*	70~80	23.4375	0	12	1	1	0	0	0	0	0	0	0	2	1	5	1	0	1	0	0	1	340	350	380	424	44	1	0	9.57601	0.0783634	8.49706	0.134447	0	12	133	69	1.15	5.99	2	1	4	1
*	70~80	31.2175	0	14	1	1	1	1	0	0	0	0	0	1	0	3	2	0	0	0	0	3	925	1000	1068	1320	252	1	1	7.33485	0.0820453	7.53658	0.128611	0	35	102	68	0.92	12.66	1	0	6	1
*	70~80	23.3887	0	14	1	1	0	1	1	1	0	0	0	2	1	4	1	0	0	0	1	1	75	130	180	208	28	0	0	30.6871	0.221089	16.7988	0.210511	0	6	186	108	1.15	6.45	0	1	4	1
*	40~50	24.2215	0	11	0	0	1	0	0	0	0	0	0	4	1	4	2	0	0	0	0	1	40	85	124	175	51	0	0	4.91935	0.0409264	4.26615	0.0611196	0	2	109	78	0.91	4.6	3	0	0	0
*	60~70	27.3438	0	1	0	1	1	0	0	0	0	0	0	2	1	5	1	0	0	0	1	1	190	200	235	295	60	0	0	9.09395	0.0738146	9.01665	0.121192	0	0	122	65	0.95	11.8	1	0	0	0
*	80~90	18.3655	0	11	1	0	0	0	0	0	0	2	2	1	1	6	2	0	0	0	0	1	645	675	730	780	50	1	1	17.0382	0.133738	5.89067	0.0793891	0	9	144	94	0.84	6.35	0	1	2	0
*	50~60	25.7117	0	11	1	1	1	0	1	0	0	0	0	2	1	4	1	0	1	0	0	2	375	422	495	551	56	1	1	10.9407	0.098388	12.054	0.153751	0	2	134	86	1.86	7.04	0	1	0	0
*	80~90	27.0552	2	22	1	1	0	0	1	1	0	0	0	2	1	4	2	0	0	0	0	1	110	152	190	280	90	0	0	20.8974	0.166912	16.6583	0.213568	0	22	157	109	1.12	4.58	0	1	6	1
*	60~70	23.8751	0	10	1	1	0	0	1	0	0	0	2	2	0	4	1	0	0	0	0	2	45	130	180	260	80	0	0	12.5817	0.101959	6.49615	0.0981292	0	0	142	93	1.03	4.88	1	1	0	0
*	70~80	28.0404	0	31	1	1	0	1	1	0	0	0	0	2	1	6	2	0	0	0	1	1	0	130	175	230	55	0	0	15.9123	0.115139	7.69415	0.0976415	0	4	170	74	0.9	8.98	1	1	2	0
*	70~80	26.2976	0	11	1	0	0	0	1	0	0	1	1	1	1	3	2	0	0	0	1	1	155	165	230	268	38	0	0	16.5439	0.130062	4.44972	0.0533539	1	8	130	93	0.91	5.59	0	0	6	1
*	30~40	18.3391	0	12	0	0	0	0	0	0	0	0	2	4	0	6	2	0	0	0	1	1	45	60	642	687	45	1	1	10.5214	0.0921314	10.015	0.155512	0	17	126	79	0.96	5.92	1	0	2	0
*	50~60	23.03	0	5	1	0	0	0	0	0	0	0	2	1	0	5	1	0	0	0	1	1	105	165	525	570	45	1	1	10.8766	0.0853735	9.2358	0.114873	0	10	151	94	0.91	4.73	0	1	0	0
*	50~60	31.1419	0	16	1	1	0	0	0	0	0	2	0	2	1	5	2	0	0	0	0	2	145	158	245	300	55	0	0	2.96648	0.0228895	12.9112	0.126829	0	16	122	100	1.32156	3.92	1	1	6	1
*	70~80	26.0375	0	36	1	1	0	0	0	0	0	0	0	1	1	2	1	0	0	0	0	1	355	445	490	555	65	1	1	8.34938	0.0653203	17.105	0.2423	1	36	153	81	1.02	13.17	1	1	6	1
*	60~70	23.04	0	11	0	1	0	0	0	0	0	0	0	2	1	5	1	0	0	0	1	2	75	110	185	220	35	0	0	8.07465	0.0790083	10.0349	0.135242	0	11	104	81	0.97	10.66	0	0	2	0
*	80~90	27.2173	1	31	1	1	0	1	0	1	0	0	2	1	0	4	2	0	0	0	0	2	295	345	385	465	80	1	0	24.0042	0.164187	10.2323	0.147866	0	31	175	93	0.99	13.61	2	1	6	1
*	80~90	17.5781	0	10	1	0	0	0	1	0	0	0	0	2	1	4	1	0	0	0	1	2	370	385	418	490	72	1	0	16.9263	0.12823	11.327	0.140883	1	35	160	100	0.95	8.9	0	1	6	1
*	60~70	31.5617	0	12	1	1	0	0	0	1	0	2	2	1	0	5	2	0	0	0	0	2	62	116	180	230	50	0	0	14.5327	0.117011	7.48331	0.108454	0	12	153	95	0.9	8.51	2	1	0	0
*	90~100	26.6728	0	17	1	1	1	1	1	0	0	0	0	2	0	6	1	1	0	0	1	1	180	270	290	395	105	0	0	22.786	0.191157	16.5136	0.236585	0	9	154	88	1.04	7.66	0	1	2	0
*	90~100	22.2222	2	35	1	1	0	1	1	1	0	0	0	2	0	4	1	0	0	0	0	5	20	50	170	295	125	0	0	19.3313	0.151976	15.4175	0.230801	0	35	135	83	1.11	13.37	1	0	6	1
*	70~80	20.5761	0	7	1	0	0	0	0	0	0	2	2	1	1	5	1	0	0	0	0	1	0	60	150	218	68	0	0	14.4465	0.10717	6.61816	0.119032	0	11	120	70	0.95	4.49	1	1	3	1
*	70~80	24.974	0	23	0	0	0	0	1	0	0	0	0	2	2	4	2	0	0	0	1	1	205	215	305	395	90	0	0	14.8155	0.113966	10.0896	0.112859	0	23	146	96	1.02	8.87	0	0	2	0
*	70~80	28.0957	2	14	1	1	0	0	0	1	0	0	0	1	1	5	1	1	0	0	0	1	1005	1055	1095	1160	65	1	1	16.3615	0.122834	13.4239	0.180915	0	12	147	94	0.96	9.53	2	1	2	0
*	70~80	22.8928	0	12	0	1	0	1	1	0	0	0	0	2	0	6	2	1	0	0	1	3	55	110	132	192	60	0	0	10.3053	0.0731913	5.26308	0.0651371	0	14	152	95	0.96	10.1	0	0	3	1
*	60~70	22.0386	0	19	1	1	1	0	1	0	0	2	2	2	1	6	2	0	0	0	1	1	40	100	145	179	34	0	0	17.7961	0.141463	10.8074	0.126255	0	20	127	91	0.9	7.68	2	1	4	1
*	70~80	27.0552	0	10	1	1	0	0	0	1	0	0	0	1	1	5	1	0	0	0	1	1	153	167	390	560	170	1	0	22.5677	0.140521	9.41807	0.128662	0	10	193	73	0.99	7.06	0	1	4	1
